# Supplementary material for: Identification of Seven Additional Genome Segments of Grapevine-Associated Jivivirus 1
Source: Viruses. 2022 Dec 22;15(1):39. doi: 10.3390/v15010039 (PMC9862270; doi:10.3390/v15010039)
Supplement: Supplementary file 1 [file viruses-15-00039-s001.zip]

Archive with 1 entries (1 files):
- Supplementary Figures-V1.pdf
